# Supplementary material for: Lactopontin in a Simulated Infant Formula Protein Matrix Promotes Bone Development via the Gut–Bone Axis in Growing Rats
Source: Nutrients. 2026 Apr 16;18(8):1265. doi: 10.3390/nu18081265 (PMC13118673; doi:10.3390/nu18081265)
Supplement: Supplementary file 1 [file nutrients-18-01265-s001.zip]

Archive with 1 entries (1 files):
- nutrients-4214543-supplementary.pdf
